# Supplementary material for: Musculoskeletal disorders as underlying cause of death in 58 countries, 1986–2011: trend analysis of WHO mortality database
Source: BMC Musculoskelet Disord. 2017 Feb 2;18:62. doi: 10.1186/s12891-017-1428-1 (PMC5290674; doi:10.1186/s12891-017-1428-1)
Supplement: Additional file 1: — Excel file including all supplementary tables. (XLSX 41 kb) [file 12891_2017_1428_MOESM1_ESM.xlsx]

## Sheet: Table 1
	Table 1. Application of International Classification of Diseases (ICD) revisions and years with missing data on musculoskeletal disorders mortality during 1986-2011 across countries.
		Country	ICD-8	ICD-9	ICD-10	Years with missing data
		Argentina		1986-1996	1997-2011
		Australia		1986-1997	1998-2011
		Austria		1986-2001	2002-2011
		Belgium		1986-1997	1998-2011
		Brazil		1986-1995	1996-2011
		Bulgaria		1986-2004	2005-2011
		Canada		1986-1999	2000-2011
		Chile		1986-1996	1997-2011
		Colombia		1986-1996	1997-2011
		Costa Rica		1986-1996	1997-2011
		Croatia		1986-1994	1995-2011
		Cuba		1986-2000	2001-2011
		Czech Republic		1986-1993	1994-2011
		Denmark	1986-1993		1994-2011
		Dominican Republic		1986-1995	1996-2011	1993
		Ecuador		1986-1996	1997-2011
		England & Wales		1986-2000	2001-2011
		Estonia		1986-1996	1997-2011
		Finland	1986	1987-1995	1996-2011
		France		1986-1999	2000-2011
		Germany		1986-1997	1998-2011
		Greece		1986-2011
		Guatemala		1986-2004	2005-2011
		Hong Kong SAR		1986-2000	2001-2011
		Hungary		1986-1995	1996-2011
		Ireland		1986-2006	2007-2011
		Israel		1986-1997	1998-2011
		Italy		1986-2002	2003-2011	2004, 2005
		Japan		1986-1994	1995-2011
		Kazakhstan		1986-2003	2004-2010	2011
		Kyrgyzstan		1986-1999	2000-2011
		Latvia		1986-1995	1996-2011
		Lithuania		1986-1997	1998-2011
		Mexico		1986-1997	1998-2011
		Netherland		1986-1995	1996-2011
		New Zealand		1986-1999	2000-2011
		Northern Ireland		1986-2000	2001-2011
		Norway		1986-1995	1996-2011
		Panama		1986-1997	1998-2011	1990-1995
		Peru		1986-1998	1999-2011	1993, 1999*
		Poland		1986-1996	1997-2011	1997, 1998
		Portugal		1986-2001	2002-2011
		Puerto Rico		1986-1998	1999-2010
		Republic of Korea		1986-1994	1995-2011
		Republic of Moldova		1986-1995	1996-2011
		Romania		1986-1998	1999-2011
		Russian Federation		1986-1998	1999-2011
		Scotland		1986-1999	2000-2011
		Singapore		1986-2011
		Slovenia		1986-1996	1997-2011
		Spain		1986-1998	1999-2011
		Sweden	1986	1987-1996	1997-2011
		Switzerland	1986-1994		1995-2011
		Trinidad and Tobago		1986-1998	1999-2009	2010, 2011
		Ukraine		1986-2004	2005-2011
		Uruguay		1986-1996	1997-2010	1991, 1992, 2011
		United State of America		1986-1998	1999-2011
		Venezuela		1986-1995	1996-2009	1991, 1995
		* While the number of all-cause deaths in 1999 was in line with neighbour years, the number of MSD deaths had an substantial unexplained increase and therefore was treated as missing.

## Sheet: Table 2
	Table 2. The pooled age-standardized musculoskeletal disorders mortality rates (95% CI) per million person-years and women to men rate ratio (95% CI), 1986-2011
		Region	Men			Women			Women to men rate ratio
			rate	Lower bound	Upper bound	rate	Lower bound	Upper bound	Value	Lower bound	Upper bound
		Asia	15.98	15.85	16.12	24.04	23.89	24.19	1.50404	1.48825	1.52
		Hong Kong SAR	8.86	8.25	9.47	13.7	12.98	14.42	1.54623	1.41776	1.68633
		Israel	19.8	18.81	20.78	23.12	22.15	24.08	1.1677	1.09418	1.24617
		Japan	13.56	13.42	13.71	21.53	21.36	21.7	1.58741	1.56642	1.60867
		Kazakhstan	9.51	9.02	10	13.38	12.88	13.87	1.40644	1.31999	1.49856
		Kyrgyzstan	18.61	17.02	20.2	22.59	21.3	23.87	1.21386	1.09527	1.3453
		Republic of Korea	35.3	34.65	35.95	47.31	46.78	47.85	1.34034	1.31173	1.36959
		Singapore	7.34	6.53	8.15	15.68	14.61	16.75	2.13595	1.87668	2.43104
		Eastern Europe	8.75	8.65	8.84	13.4	13.3	13.5	1.53186	1.5119	1.55209
		Bulgaria	3.65	3.31	3.99	4.37	4.03	4.71	1.19685	1.06066	1.35052
		Czech Republic	3.34	3.06	3.62	4.66	4.36	4.96	1.39526	1.25408	1.55233
		Hungary	15.32	14.72	15.92	23.52	22.88	24.15	1.53481	1.46333	1.60979
		Poland	8.75	8.5	9.01	17.9	17.58	18.21	2.04421	1.97667	2.11406
		Republic of Moldova	8.98	8.14	9.81	11.64	10.8	12.48	1.29659	1.15253	1.45864
		Romania	2.62	2.44	2.8	4.55	4.32	4.79	1.7396	1.59587	1.89628
		Russian Federation	9.3	9.16	9.44	13.65	13.51	13.8	1.46853	1.44177	1.49578
		Ukraine	10.35	10.1	10.59	14.63	14.37	14.89	1.4139	1.37252	1.45654
		Northern Europe	24.64	24.41	24.87	38.89	38.65	39.13	1.5781	1.56046	1.59594
		Denmark	21.17	20.28	22.05	30.41	29.47	31.34	1.43647	1.3637	1.51313
		Estonia	19.77	17.81	21.73	26.95	25.1	28.81	1.36339	1.20831	1.53837
		Finland	20.49	19.54	21.43	35.24	34.21	36.26	1.7201	1.62853	1.81682
		Ireland	27.47	26.1	28.84	38.9	37.49	40.3	1.41596	1.33127	1.50603
		Latvia	16	14.65	17.35	24.21	22.8	25.61	1.51259	1.36537	1.67569
		Lithuania	12.91	11.89	13.92	22.62	21.48	23.77	1.75279	1.59655	1.92434
		Norway	22.55	21.55	23.54	31.76	30.72	32.8	1.40877	1.33355	1.48824
		Sweden	16.37	15.81	16.94	25.71	25.06	26.35	1.56997	1.50426	1.63855
		England & Wales	27.97	27.65	28.29	45.03	44.69	45.37	1.60989	1.58789	1.6322
		Northern Ireland	16.72	15.17	18.28	25.62	24.03	27.22	1.53226	1.37003	1.71369
		Scotland	22.8	21.82	23.77	37.8	36.77	38.83	1.65806	1.57625	1.74413
		Southern Europe	17	16.83	17.15	24.89	24.73	25.05	1.4652	1.44849	1.4821
		Croatia	5.13	4.61	5.66	12.29	11.55	13.03	2.39355	2.12417	2.6971
		Greece	11.52	11.07	11.97	11.25	10.85	11.64	0.976359	0.926448	1.02896
		Italy	12.75	12.55	12.95	21.5	21.27	21.72	1.68571	1.65378	1.71825
		Portugal	10.72	10.24	11.2	14.79	14.26	15.31	1.37945	1.3028	1.4606
		Slovenia	10.52	9.37	11.67	18.17	16.9	19.44	1.72742	1.51722	1.96674
		Spain	27.37	27.01	27.72	37.17	36.84	37.5	1.35816	1.337	1.37965
		Western Europe	17.35	17.21	17.49	21.17	21.05	21.3	1.22065	1.20847	1.23295
		Austria	9.13	8.63	9.63	14.95	14.42	15.49	1.63782	1.53403	1.74864
		Belgium	16.68	16.11	17.24	21.74	21.21	22.28	1.3039	1.2501	1.36001
		France	22.41	22.14	22.68	25.06	24.82	25.3	1.11839	1.10134	1.1357
		Germany	12.45	12.27	12.63	16.18	16.02	16.35	1.29958	1.27675	1.32281
		Netherlands	23.72	23.14	24.31	33.73	33.15	34.3	1.42161	1.37973	1.46475
		Switzerland	21.86	21.09	22.63	31.01	30.26	31.76	1.41857	1.35929	1.48042
		Caribbean	17.56	17.09	18.02	30.67	30.09	31.26	1.74733	1.69091	1.80563
		Cuba	19.84	19.17	20.52	36.95	36.05	37.86	1.86233	1.78614	1.94176
		Dominican Republic	6.71	6.11	7.32	10.42	9.69	11.15	1.55208	1.38418	1.74034
		Puerto Rico	19.3	18.12	20.49	30.53	29.13	31.93	1.58145	1.46503	1.70711
		Trinidad and Tobago	45.27	41.14	49.39	68.86	64.77	72.95	1.5213	1.36449	1.69614
		Central America	32.42	32.04	32.8	48.59	48.18	49	1.49901	1.47746	1.52088
		Costa Rica	18.54	17.1	19.97	38.82	36.92	40.72	2.09403	1.91072	2.29492
		Guatemala	33.93	32.49	35.36	34.92	33.6	36.24	1.02922	0.972521	1.08922
		Mexico	33.44	33.03	33.86	50.75	50.3	51.2	1.51739	1.49425	1.54089
		Panama	15.21	13.74	16.68	31.01	29.03	33	2.03888	1.81574	2.28944
		South America	16.34	16.18	16.5	26.75	26.58	26.92	1.63677	1.61792	1.65585
		Argentina	11.34	11.02	11.65	20.18	19.8	20.55	1.77994	1.72096	1.84094
		Brazil	16.69	16.45	16.94	23.84	23.61	24.08	1.42821	1.40323	1.45364
		Chile	14.46	13.88	15.05	34.03	33.23	34.83	2.35319	2.24582	2.46569
		Colombia	28.4	27.75	29.05	46.03	45.34	46.71	1.62084	1.57719	1.6657
		Ecuador	15.44	14.67	16.22	27.39	26.43	28.34	1.77315	1.66793	1.88501
		Peru	11.15	10.65	11.65	19.19	18.62	19.77	1.72186	1.63111	1.81766
		Uruguay	17.73	16.55	18.92	29.38	28.04	30.72	1.65675	1.52789	1.79647
		Venezuela	15.11	14.52	15.69	39.23	38.41	40.05	2.59654	2.48451	2.71362
		North America	18.9	18.78	19.02	31.65	31.51	31.79	1.67461	1.66149	1.68782
		Canada	17.89	17.52	18.26	28.44	28.03	28.84	1.58975	1.55013	1.63037
		United States of America	19.03	18.9	19.16	32.04	31.88	32.19	1.68362	1.66975	1.69761
		Oceania	23.15	22.66	23.64	34.06	33.54	34.58	1.47104	1.43322	1.50986
		Australia	22.49	21.96	23.01	33.2	32.64	33.75	1.47625	1.43435	1.51938
		New Zealand	26.6	25.3	27.91	38.4	37.01	39.79	1.44334	1.35787	1.53419

## Sheet: Table 3
		Table 3. Temporal changes in age-standardized MSD mortality rates based on Joinpoint regression analysis 1986-2011, stratified by sex
		Country/region	Men										Women
			Trend 1		Trend 2		Trend 3		Trend 4		Trend 5		Trend 1		Trend 2		Trend 3		Trend 4		Trend 5
			Years	APC	Years	APC	Years	APC	Years	APC	Years	APC	Years	APC	Years	APC	Years	APC	Years	APC	Years	APC
		All countries (n=58)	1986-1997	-0.5*	1997-2001	3.8*	2001-2011	-0.4*					1986-1997	-0.6*	1997-2001	2.7*	2001-2011	-1.2*
		Asia (n=7)	1986-1990	-2.1	1990-1995	7.1*	1995-1999	-0.6	1999-2004	-4.2*	2004-2011	1.6*	1986-1990	-2.1	1990-1994	4	1994-1999	-0.7	1999-2005	-4.2*	2005-2011	-1.8*
		Hong Kong SAR	1986-2002	13.3*	2002-2011	-1.3							1986-1992	-8.6	1992-2011	1.4
		Israel	1986-1999	9.2*	1999-2011	1.3							1986-2011	2.0*
		Japan	1986-1992	-2.1*	1992-1996	7.0*	1996-2004	-1.2	2004-2011	1.7*			1986-1993	-3.1*	1993-1997	0.7	1997-2004	-3.5*	2004-2011	-1.2*
		Kazakhstan	1986-1990	-11.7*	1990-1995	10.6*	1995-2011	-4.1*					1986-1990	-4.5	1990-1994	8.9	1994-2000	-8.1*	2000-2004	11.7	2004-2011	-0.1
		Kyrgyzstan	1986-1998	-2.4	1998-2007	22.1*	2007-2011	-15.9*					1986-1998	-2.2	1998-2006	25.1*	2006-2011	-10.3*
		Republic of Korea	1986-1990	1.1	1990-1994	24.6	1994-2000	-6.3*	2000-2004	-16.3*	2004-2011	1.4	1986-1990	6.9	1990-1994	28.3*	1994-2002	-2.6	2002-2006	-14.2	2006-2011	-10.6
		Singapore	1986-2011	-0.7									1986-2011	-5.1*
		Eastern Europe (n=8)	1986-1993	1.2	1993-2011	-1.8*							1986-1993	2.5*	1993-1997	-5.2*	1997-2001	0.1	2001-2011	-2.9*
		Bulgaria	1986-2011	1.3									1986-2011	1
		Czech Republic	1986-2004	-6.1*	2004-2011	22.3*							1986-2004	-7.4*	2004-2011	16.1*
		Hungary	1986-2011	1.9*									1986-2003	-0.9	2003-2007	5.3	2007-2011	-2
		Poland	1986-1994	-0.2	1994-1998	-12.9	1998-2011	-3.1*					1986-1995	-0.4	1995-1999	-12.7*	1999-2011	-2.6*
		Republic of Moldova	1986-2011	-1.9*									1986-2003	0.02	2003-2011	-10.9*
		Romania	1986-1992	0.6	1992-1996	-26.4	1996-2011	-3.5					1986-1992	0.4	1992-1996	-25.7*	1996-2011	-2.4
		Russian Federation	1986-2000	0.4	2000-2011	-3.0*							1986-1993	3.2*	1993-1997	-3.2*	1997-2001	2.3	2001-2005	-5.6*	2005-2011	-2.4*
		Ukraine	1986-1994	5.0*	1994-1998	-6.2	1998-2004	3.7	2004-2011	-4.8*			1986-1993	6.3*	1993-1997	-6.6*	1997-2003	1.2	2003-2011	-4.2*
		Northern Europe (n=11)	1986-1990	0.1	1990-1994	-9.0*	1994-2002	2.9*	2002-2011	-1			1986-1991	-0.8	1991-1995	-8.9*	1995-2002	2.0*	2002-2011	-2.8*
		Denmark	1986-1993	1.4	1993-1998	17.0*	1998-2002	-8.2	2002-2007	5.4	2007-2011	-4.4	1986-1994	-0.5	1994-1999	15.8*	1999-2011	-3.9*
		Estonia	1986-2011	0.01									1986-2011	-1.2
		Finland	1986-2001	-0.1	2001-2011	-4.7*							1986-1993	1	1993-2011	-4.1*
		Ireland	1986-2011	-1.8*									1986-1997	-0.2	1997-2003	-4.9	2003-2007	7.1	2007-2011	-9.2*
		Latvia	1986-2011	1.9*									1986-2011	-1.2*
		Lithuania	1986-2011	0.6									1986-2011	-1.7*
		Norway	1986-2003	0.2	2003-2007	-10.5	2007-2011	9.8*					1986-1998	0.4	1998-2011	-3.7*
		Sweden	1986-2011	-0.1									1986-1999	1.5*	1999-2011	-3.0*
		England & Wales	1986-1998	-5.7*	1998-2002	9.6	2002-2011	-1.6					1986-1991	-1	1991-1995	-12.8*	19995-2003	2.5	2003-2011	-2.9*
		Northern Ireland	1986-1990	21.5	1990-1997	-14.0*	1997-2001	25.5	2001-2011	1.3			1986-1996	-5.6*	1996-2001	18.1	2001-2011	-1
		Scotland	1986-2011	0.8*									1986-1998	-1.4	1998-2002	7.6	2002-2011	-2.6*
		Southern Europe (n=6)	1986-2000	0.03	2000-2004	5.7	2004-2011	-2.5*					1986-2000	-0.2	2000-2004	3.7	2004-2011	-2.9*
		Croatia	1986-2011	2.6*									1986-2002	-1.5	2002-2011	8.2*
		Greece	1986-2000	20.6*	2000-2011	2							1986-1990	-24.8	1990-1999	23.5*	1999-2011	2.1
		Italy	1986-2001	0.6	2001-2005	10.9	2005-2011	-3.9*					1986-1996	2.6*	1996-2000	-4	2000-2004	10.0*	2004-2011	-2.6*
		Portugal	1986-2011	1.4*									1986-2011	0.02
		Slovenia	1986-2011	2.7*									1986-2011	2.0*
		Spain	1986-1996	-2.2*	1996-2003	1.6	2003-2011	-4.3*					1986-1990	0.7	1990-1996	-3.5*	1996-2003	0.7	2003-2007	-5.9*	2007-2011	-2.7
		Western Europe (n=6)	1986-1997	-2.1*	1997-2001	3.9	2001-2011	-1.1*					1986-1990	-1	1990-2998	-3.7*	1998-2002	3.5	2002-2007	-3.3*	2007-2011	1.2
		Austria	1986-1999	-3.8*	1999-2006	12.1*	2006-2011	-6.9					1986-1992	0.3	1992-1998	-10.2*	1998-2005	11.4*	2005-2011	-4.1
		Belgium	1986-1995	11.0*	1995-2011	-2.0*							1986-1994	12.3*	1994-2011	-3.9*
		France	1986-1997	-1.5*	1997-2001	9.6*	2001-2011	-3.3*					1986-1997	-2.6*	1997-2001	9.2*	2001-2011	-3.8*
		Germany	1986-1990	-0.6	1990-1997	-8.5*	1997-2011	2.5*					1986-1990	-0.4	1990-1998	-8.1*	1998-2007	-0.1	2007-2011	6.6*
		Netherlands	1986-2011	-1.4*									1986-2011	-2.1*
		Switzerland	1986-2002	2.0*	2002-2011	-3.6*							1986-2002	1.3*	2002-2011	-2.9*
		Caribbean (n=4)	1986-2011	1.8*									1986-2011	1.1*
		Cuba	1986-2011	2.7*									1986-2001	-0.2	2001-2005	7.6	2005-2011	-1.1
		Dominican Republic	1986-2011	-2.5									1986-2011	0.3
		Puerto Rico	1986-1990	33.6	1990-1995	-7	1995-2000	16.2	2000-2004	-10.2	2004-2011	5.4	1986-1990	19.2*	1990-2011	0.8
		Trinidad and Tobago	1986-2011	-1.2									1986-2011	-0.2
		Central America (n=4)	1986-1993	-6.8*	1993-1999	2.1	1999-2003	-7.4	2003-2007	9.4	2007-2011	1.3	1986-1993	-6.1*	1993-1999	4.1	1999-2003	-4.4	2003-2007	6.5	2007-2011	0.5
		Costa Rica	1986-1995	-2.7	1995-1999	18.4	1999-2004	-10.7	2004-2011	12.0*			1986-1990	-11.6	1990-2011	2.6*
		Guatemala	1986-2011	-5.6*									1986-1993	-0.5	1993-1997	-17.3	1997-2011	1.2
		Mexico	1986-1994	-6.6*	1994-1998	7.2	1998-2003	-6.6*	2003-2007	10.1*	2007-2011	1.6	1986-1993	-6.5*	1993-1999	5.7*	1999-2003	-5	2003-2007	7	2007-2011	0.3
		Panama	1986-1998	-12.5*	1998-2011	4.4							1986-2011	-1.8*
		South America (n=8)	1986-1993	-1.1	1993-2011	2.7*							1986-1994	-0.8	1994-2011	2.3*
		Argentina	1986-2000	-1.8	2000-2011	3.7*							1986-2000	-1.2	2000-2011	2.6*
		Brazil	1986-2001	4.4*	2001-2011	1.7*							1986-2011	2.8*
		Chile	1986-2004	3.3*	2004-2011	-2.7							1986-1999	-0.003	1999-2004	5.5*	2004-2011	-4.3*
		Colombia	1986-1996	-10.9*	1996-2000	30.8*	2000-2011	4.6*					1986-1990	-0.2	1990-1996	-10.5*	1996-2000	23.7*	2000-2011	4.9*
		Ecuador	1986-1996	-4.0*	1996-2000	-22.6	2000-2011	5.1*					1986-1995	-3.8*	1995-1999	-21.6*	1999-2011	5.7*
		Peru	1986-2011	-2.1*									1986-2011	-1.5
		Uruguay	1986-2011	3.0*									1986-2011	2.9*
		Venezuela	1986-1996	0.8	1996-2011	-4.8*							1986-1995	2	1995-2011	-2.6*
		North America (n=2)	1986-1997	1.4*	1997-2001	9.4*	2001-2011	-1.8*					1986-1997	2.0*	1997-2001	7.2*	2001-2011	-2.8*
		Canada	1986-1993	-3.6*	1993-2001	5.2*	2001-2011	-1.1					1986-1998	-0.04	1998-2002	8.9*	2002-2011	-3.5*
		USA	1986-1996	1.1	1996-2000	10.4*	2000-2011	-1.4*					1986-1996	2.0*	1996-2001	6.3*	2001-2011	-2.8*
		Oceania (n=2)	1986-1997	-2.6*	1997-2002	4.8	2002-2011	-2.4*					1986-2011	-0.2
		Australia	1986-2011	-0.6*									1986-2011	-0.3*
		New Zealand	1986-2011	0.03									1986-2011	0.4
		*Annual percent change is statistically significantly different from zero (P < 0.05).
		APC: Annual percent change.

## Sheet: Table 4
		Table 4. Actual and counterfactual changes in musculoskeletal disorders deaths, 1986 to 2011
		Region/country	# of deaths in 1986	# of deaths expected from population growth scenario	# of deaths expected from population growth & aging scenario	# of deaths in 2011	Percentage change due to popualtion growth	Percentage change due to popualtion aging	Percentage change due to epidemiologic change	Actual change
		All countries	40098	48228	68167	67020	0.202753	0.497257	-0.0286049	0.671405
		Asia	4279	4818	9481	8314	0.125964	1.08974	-0.272727	0.942977
		Hong Kong SAR	62	80	103	132	0.290323	0.370968	0.467742	1.12903
		Israel	53	97	129	290	0.830189	0.603774	3.03774	4.4717
		Japan	3191	3368	7510	5775	0.0554685	1.29803	-0.543717	0.809777
		Republic of Korea	706	849	1886	1772	0.20255	1.46884	-0.161473	1.50992
		Singapore	50	94	107	44	0.88	0.26	-1.26	-0.12
		Kazakhstan	184	191	210	193	0.0380435	0.103261	-0.0923913	0.048913
		Kyrgyzstan	33	45	48	108	0.363636	0.0909091	1.81818	2.27273
		Eastern Europe	4025	3877	4657	3645	-0.0367702	0.193789	-0.251429	-0.0944099
		Bulgaria	30	25	31	58	-0.166667	0.2	0.9	0.933333
		Czech Republic	98	100	129	146	0.0204082	0.295918	0.173469	0.489796
		Hungary	305	289	383	437	-0.052459	0.308197	0.177049	0.432787
		Poland	860	880	1200	538	0.0232558	0.372093	-0.769767	-0.374419
		Republic of Moldova	55	53	59	34	-0.0363636	0.109091	-0.454545	-0.381818
		Romania	189	164	196	44	-0.132275	0.169312	-0.804233	-0.767196
		Russian Federation	1863	1853	2140	1787	-0.00536769	0.154053	-0.189479	-0.0407944
		Ukraine	625	557	632	601	-0.1088	0.12	-0.0496	-0.0384
		Northern Europe	7034	7755	9707	6299	0.102502	0.277509	-0.484504	-0.104492
		Denmark	141	154	171	328	0.0921986	0.120567	1.11348	1.32624
		Estonia	37	32	36	36	-0.135135	0.108108	0	-0.027027
		Finland	250	274	367	230	0.096	0.372	-0.548	-0.08
		Ireland	152	198	237	182	0.302632	0.256579	-0.361842	0.197368
		Latvia	59	47	58	72	-0.20339	0.186441	0.237288	0.220339
		Lithuania	88	75	97	82	-0.147727	0.25	-0.170455	-0.0681818
		Norway	226	269	281	269	0.190265	0.0530973	-0.0530973	0.190265
		Sweden	303	342	379	472	0.128713	0.122112	0.306931	0.557756
		England and Wales	5449	6121	7592	4176	0.123325	0.269958	-0.626904	-0.233621
		Northern Ireland	40	47	59	103	0.175	0.3	1.1	1.575
		Scotland	289	303	366	349	0.0484429	0.217993	-0.0588235	0.207612
		Southern Europe	4052	4452	8017	7655	0.0987167	0.879812	-0.0893386	0.889191
		Croatia	47	43	53	129	-0.0851064	0.212766	1.61702	1.74468
		Greece	60	67	111	576	0.116667	0.733333	7.75	8.6
		Italy	1348	1412	2257	3143	0.0474777	0.626855	0.65727	1.3316
		Portugal	167	178	271	333	0.0658683	0.556886	0.371257	0.994012
		Slovenia	34	36	52	87	0.0588235	0.470588	1.02941	1.55882
		Spain	2396	2880	5398	3387	0.202003	1.05092	-0.839316	0.413606
		Western Europe	6961	7602	10494	8872	0.0920845	0.415458	-0.233012	0.27453
		Austria	177	196	232	265	0.107345	0.20339	0.186441	0.497175
		Belgium	211	234	295	485	0.109005	0.2891	0.900474	1.29858
		France	2645	3005	4331	3687	0.136106	0.501323	-0.243478	0.393951
		Germany	2924	3028	4119	3056	0.0355677	0.373119	-0.363543	0.0451436
		Netherlands	708	812	1131	838	0.146893	0.450565	-0.413842	0.183616
		Switzerland	296	361	465	541	0.219595	0.351351	0.256757	0.827703
		Caribbean	318	393	551	886	0.235849	0.496855	1.05346	1.78616
		Cuba	209	233	315	593	0.114833	0.392344	1.33014	1.83732
		Dominican Republic	28	42	76	46	0.5	1.21429	-1.07143	0.642857
		Puerto Rico	32	35	49	159	0.09375	0.4375	3.4375	3.96875
		Trinidad and Tobago	49	55	97	88	0.122449	0.857143	-0.183673	0.795918
		Central America	2717	4229	6498	5162	0.556496	0.835112	-0.491719	0.89989
		Costa Rica	59	97	149	194	0.644068	0.881356	0.762712	2.28814
		Guatemala	225	407	528	221	0.808889	0.537778	-1.36444	-0.0177778
		Mexico	2380	3629	5644	4709	0.52479	0.846639	-0.392857	0.978571
		Panama	53	86	135	38	0.622642	0.924528	-1.83019	-0.283019
		South America	3030	4389	6501	9393	0.448515	0.69703	0.954455	2.1
		Argentina	444	599	797	909	0.349099	0.445946	0.252252	1.0473
		Brazil	1124	1614	2447	4486	0.435943	0.741103	1.81406	2.9911
		Chile	220	308	423	515	0.4	0.522727	0.418182	1.34091
		Colombia	526	771	1200	2212	0.465779	0.815589	1.92395	3.20532
		Ecuador	227	372	557	245	0.638767	0.814978	-1.37445	0.0792952
		Peru	114	170	287	321	0.491228	1.02632	0.298246	1.81579
		Uruguay	53	59	71	186	0.113208	0.226415	2.16981	2.50943
		Venezuela	322	527	734	519	0.636646	0.642857	-0.667702	0.611801
		North America	6979	8993	10964	15373	0.28858	0.282419	0.631752	1.20275
		Canada	749	987	1516	1671	0.317757	0.706275	0.206943	1.23097
		USA	6230	8008	9555	13702	0.285393	0.248315	0.66565	1.19936
		Oceania	703	979	1436	1421	0.392603	0.650071	-0.0213371	1.02134
		Australia	555	780	1166	1170	0.405405	0.695495	0.00720721	1.10811
		New Zealand	148	198	266	251	0.337838	0.459459	-0.101351	0.695946
